# Supplementary material for: Deciphering the prognostic role of endoplasmic reticulum stress in lung adenocarcinoma: integrating prognostic prediction and immunotherapy strategies
Source: Clin Exp Med. 2024 Jul 25;24(1):169. doi: 10.1007/s10238-024-01439-4 (PMC11272744; doi:10.1007/s10238-024-01439-4)
Supplement: Supplementary file 4 — Supplementary file4 (XLSX 10 KB) [file 10238_2024_1439_MOESM4_ESM.xlsx]

## Sheet: Sheet1
GPR37	GATCTTTGGGACCGGCATTA	Forward
	GGAGGCAGAAGAAGATGATGAG	Reverse
SERPINH1	TGCTAGTCAACGCCATGTTCT	Forward
	ATAGGACCGAGTCACCATGAA	Reverse
